# Supplementary material for: The Impact of Dance Movement Interventions on Psychological Health in Older Adults without Dementia: A Systematic Review and Meta-Analysis
Source: Brain Sci. 2023 Jun 22;13(7):981. doi: 10.3390/brainsci13070981 (PMC10377702; doi:10.3390/brainsci13070981)
Supplement: Supplementary file 1 [file brainsci-13-00981-s001.zip]

Archive with 1 entries (1 files):
- brainsci-2441456-supplementary author sent.pdf
